# Supplementary material for: FURIN Stimulates NOTCH2 and NOTCH3 Pathways, Leading to Return of Function in Aged Cells
Source: Life (Basel). 2026 Apr 1;16(4):588. doi: 10.3390/life16040588 (PMC13117419; doi:10.3390/life16040588)
Supplement: Supplementary file 1 [file life-16-00588-s001.zip]

Archive with 1 entries (1 files):
- life-4116594-supplementary.pdf
